# Supplementary material for: MetaCerberus: distributed highly parallelized HMM-based processing for robust functional annotation across the tree of life
Source: Bioinformatics. 2024 Feb 29;40(3):btae119. doi: 10.1093/bioinformatics/btae119 (PMC10955254; doi:10.1093/bioinformatics/btae119)
Supplement: btae119_Supplementary_Data [file btae119_supplementary_data.zip]

Archive with 13 entries (13 files):
- Fig-S7.png
- Table_S3.xlsx
- Table_S2.xlsx
- Fig-S4.jpg
- Fig-S5.png
- Fig-S6.png
- Fig-S9.png
- Fig-S1.png
- Fig-S2.jpg
- Fig-S8.png
- FigureS10.png
- Table_S1.xlsx
- Fig-S3.png
