# Supplementary material for: MetaCerberus: distributed highly parallelized HMM-based processing for robust functional annotation across the tree of life
Source: Bioinformatics. 2024 Feb 29;40(3):btae119. doi: 10.1093/bioinformatics/btae119 (PMC10955254; doi:10.1093/bioinformatics/btae119)
Supplement: btae119_Supplementary_Data [file btae119_supplementary_data.zip › Table_S3.xlsx]

## Sheet: Figure 2
Dataset	Column Name	SW P-Value	Normal?	Test Used (MC)	P-Value (MC)	Significant?	Test Used (MC_mpp)	P-Value (MC_mpp)	Significant?
Time	Bakta	3.79e-09	FALSE	Wilcoxon Rank Sum	2.2e-16	TRUE	Wilcoxon Rank Sum	0.003022	TRUE
	DRAM	9.97e-05	FALSE		2.2e-16	TRUE		0.009899	TRUE
	InterProScan (nuc)	1.97e-09	FALSE		0.2118	FALSE		0.003022	TRUE
	InterProScan (pro)	2.95e-09	FALSE		2.2e-16	TRUE		0.003022	TRUE
	Metacerberus	6.58e-09	FALSE		N/A			N/A
	Metacerberus (mpp)	0.4014	TRUE
	PROKKA	6.06e-13	FALSE		2.2e-16	TRUE		0.00762	TRUE
Mem	Bakta	1.68e-13	FALSE	Wilcoxon Rank Sum	2.2e-16	TRUE	Wilcoxon Rank Sum	0.003022	TRUE
	DRAM	2.82e-27	FALSE		2.2e-16	TRUE		0.009899	TRUE
	InterProScan (nuc)	1.05e-08	FALSE		2.2e-16	TRUE		0.003022	TRUE
	InterProScan (pro)	0.00341	TRUE		2.2e-16	TRUE	Welch's T Test	2.2e-16	TRUE
	Metacerberus	4.01e-12	FALSE	N/A
	Metacerberus (mpp)	0.5745	TRUE
	PROKKA	2.52e-17	FALSE	Wilcoxon Rank Sum	0.1432	FALSE	Wilcoxon Rank Sum	0.9566	FALSE
Disk	Bakta	1.99e-11	FALSE	Wilcoxon Rank Sum	2.2e-16	TRUE	Wilcoxon Rank Sum	0.003022	TRUE
	DRAM	4.67e-11	FALSE		0.1231	FALSE		0.5558	FALSE
	InterProScan (nuc)	1.51e-18	FALSE		0.0275	TRUE		0.793	FALSE
	InterProScan (pro)	1.77e-10	FALSE		2.2e-16	TRUE		0.01772	TRUE
	Metacerberus	5.34e-12	FALSE		N/A			N/A
	Metacerberus (mpp)	N/A, identical
	PROKKA	3.74e-11	FALSE		2.2e-16	TRUE		0.009899	TRUE
	eggNOG	3.55e-11	FALSE		2.2e-16	TRUE		0.003341	TRUE

## Sheet: Figure 3
Dataset	Column Name	SW P-Value	Normal?	Test Used (MC)	P-Value (MC)	Significant?
CPR	Bakta	0.0384945	FALSE	Wilcoxon Rank Sum	8.173e-12	TRUE
	DRAM	0.00242482	FALSE		0.1261	FALSE		Significance determined at P = 0.05
	InterProScan (nuc)	0.564498	TRUE		2.2e-16	TRUE
	InterProScan (pro)	0.00198893	FALSE		0.0001282	TRUE
	Metacerberus	0.00383506	FALSE		N/A
	PROKKA	0.0466459	FALSE		7.503e-10	TRUE
GTDB Archea	Bakta	3.86235e-07	FALSE	Wilcoxon Rank Sum	2.2e-16	TRUE
	DRAM	5.67595e-06	FALSE		0.5909	FALSE
	InterProScan (nuc)	1.76341e-06	FALSE		2.2e-16	TRUE
	InterProScan (pro)	1.22005e-05	FALSE		0.05312	FALSE
	Metacerberus	1.68968e-05	FALSE		N/A
	PROKKA	5.10883e-05	FALSE		3.384e-09	TRUE
GTDB Bacteria	Bakta	1.45785e-05	FALSE	Wilcoxon Rank Sum	0.1991	FALSE
	DRAM	0.000214876	FALSE		0.5001	FALSE
	InterProScan (nuc)	6.27621e-09	FALSE		2.2e-16	TRUE
	InterProScan (pro)	0.000109944	FALSE		0.1016	FALSE
	Metacerberus	0.000386645	FALSE		N/A
	PROKKA	0.000221701	FALSE		8.96e-06	TRUE

## Sheet: Figure 4
Dataset	Column Name	SW P-Value	Normal?	Test Used (MC)	P-Value (MC)	Significant?
Phage	DRAM-v	1.33447e-06	FALSE	Wilcoxon Rank Sum	1.32e-05	TRUE		Significance determined at P = 0.05
	InterProScan (pro)	2.06483e-10	FALSE		1.559e-14	TRUE
	Metacerberus	1.14203e-13	FALSE		N/A
	PROKKA	9.59704e-16	FALSE		2.2e-16	TRUE
	Pharokka	5.92003e-08	FALSE		2.509e-07	TRUE
Archaeal Viruses	DRAM-v	0.0109736	FALSE	Wilcoxon Rank Sum	0.001819	TRUE
	InterProScan (pro)	1.60396e-06	FALSE		3.347e-05	TRUE
	Metacerberus	0.000798109	FALSE		N/A
	PROKKA	3.57483e-17	FALSE		2.2e-16	TRUE
	Pharokka	4.58742e-05	FALSE		2.117e-06	TRUE
Eukaryotic Viruses	DRAM-v	1.26579e-12	FALSE	Wilcoxon Rank Sum	0.1414	FALSE
	InterProScan (pro)	9.52269e-05	FALSE		1.033e-05	TRUE
	Metacerberus	2.31937e-15	FALSE		N/A
	PROKKA	1.0018e-17	FALSE		3.809e-06	TRUE
	Pharokka	3.98054e-17	FALSE		2.675e-09	TRUE

## Sheet: Figure 5
Dataset	Column Name	SW P-Value	Normal?	Test Used (MC)	P-Value (MC)	Significant?
CPR	Bakta	0.0718387	TRUE	Wilcoxon Rank Sum	2.2e-16	TRUE
	DRAM	0.0120606	FALSE		1.031e-15	TRUE		Significance determined at P = 0.05
	Metacerberus	0.0044824	FALSE		N/A
	MicrobeAnnotator	0.00819642	FALSE		2.816e-05	TRUE
	eggnog	0.0227106	FALSE		0.0001965	TRUE
GTDB Archaea	Bakta	4.38462e-12	FALSE	Wilcoxon Rank Sum	2.2e-16	TRUE
	DRAM	1.16093e-05	FALSE		2.312e-08	TRUE
	Metacerberus	3.04064e-05	FALSE		N/A
	MicrobeAnnotator	1.86118e-06	FALSE		0.07487	FALSE
	eggnog	0.000397506	FALSE		0.01593	TRUE
GTDB Bacteria	Bakta	1.44498e-05	FALSE	Wilcoxon Rank Sum	2.2e-16	TRUE
	DRAM	0.000341281	FALSE		1.676e-06	TRUE
	Metacerberus	0.000418676	FALSE		N/A
	MicrobeAnnotator	4.55266e-05	FALSE		0.2168	FALSE
	eggnog	0.0108806	FALSE		2.752e-05	TRUE
Phage	DRAM-v	4.68347e-14	FALSE	Wilcoxon Rank Sum	3.643e-14	TRUE
	Metacerberus	9.36409e-09	FALSE		N/A
Archaeal Viruses	DRAM-v	4.38857e-08	FALSE	Wilcoxon Rank Sum	5.703e-08	TRUE
	Metacerberus	5.40882e-07	FALSE		N/A
Eukaryotic Viruses	DRAM-v	1.21505e-15	FALSE	Wilcoxon Rank Sum	0.4416	FALSE
	Metacerberus	5.51723e-16	FALSE		N/A

## Sheet: Figure 6
Dataset	Column Name	SW P-Value	Normal?	Equal Variances?	Variance P-Value	Test Used (MC_meta)	P-Value (MC_meta)	Significant?
Time	DRAM-v	0.590479	TRUE	TRUE	0.2828	Student's T Test	5.989e-06	TRUE
	Metacerberus	0.840649	TRUE	N/A						Normality and equal variance determined at p > 0.01
	Metacerberus (mpp)	0.298276	TRUE	FALSE	0.002248	Welch's T test	0.001033	TRUE		Significance determined at p < 0.05
	Metacerberus (mpp-phrog)	0.307439	TRUE	FALSE	0.008441	Welch's T test	0.0004344	TRUE
	Pharokka (meta)	0.52028	TRUE	FALSE	0.002087	Welch's T test	0.000946	TRUE
	Pharokka (hmm-meta)	0.038912	TRUE	TRUE	0.01447	Student's T Test	6.278e-06	TRUE
				Equal Variances?	Variance P-Value	Test Used (MC_mpp)	P-Value (MC_mpp)	Significant?
Time	DRAM-v	0.590479	TRUE	TRUE	0.01357	Student's T Test	9.235e-09	TRUE
	Metacerberus	0.840649	TRUE	FALSE	0.002248	Welch's T test	0.001033	TRUE
	Metacerberus (mpp)	0.298276	TRUE	N/A
	Metacerberus (mpp-phrog)	0.307439	TRUE	TRUE	0.4195	Student's T Test	2.724e-09	TRUE
	Pharokka (meta)	0.0190545	TRUE	TRUE	0.9628	Student's T Test	7.389e-06	TRUE
	Pharokka (hmm-meta)	0.038912	TRUE	TRUE	0.2675	Student's T Test	0.01129	TRUE
				Equal Variances?	Variance P-Value	Test Used (MC_mpp_phrog)	P-Value (MC_mpp_phrog)	Significant?
Time	DRAM-v	0.590479	TRUE	TRUE	0.05018	Student's T Test	4.002e-09	TRUE
	Metacerberus	0.840649	TRUE	FALSE	0.008441	Welch's T test	0.0004344	TRUE
	Metacerberus (mpp)	0.298276	TRUE	TRUE	0.4195	Student's T Test	2.724e-09	TRUE
	Metacerberus (mpp-phrog)	0.307439	TRUE	N/A
	Pharokka (meta)	0.0190545	TRUE	TRUE	0.3954	Student's T Test	3.82e-09	TRUE
	Pharokka (hmm-meta)	0.038912	TRUE	TRUE	0.7355	Student's T Test	1.396e-08	TRUE
Dataset	Column Name	SW P-Value	Normal?	Equal Variances?	Variance P-Value	Test Used (MC_meta)	P-Value (MC_meta)	Significant?
Mem	DRAM-v	0.259911	TRUE	FALSE	8.92e-05	Welch's T Test	1.051e-06	TRUE
	Metacerberus	0.733529	TRUE	N/A
	Metacerberus (mpp)	0.142149	TRUE	FALSE	0.004096	Welch's T test	0.3554	FALSE
	Metacerberus (mpp-phrog)	0.283297	TRUE	FALSE	0.06845	Welch's T test	0.001218	TRUE
	Pharokka (meta)	0.445132	TRUE	FALSE	2.903e-05	Welch's T test	3.244e-05	TRUE
	Pharokka (hmm-meta)	0.510917	TRUE	FALSE	3.46e-05	Welch's T Test	2.633e-05	TRUE
				Equal Variances?	Variance P-Value	Test Used (MC_mpp)	P-Value (MC_mpp)	Significant?
Mem	DRAM-v	0.259911	TRUE	FALSE	0.04255	Welch's T test	6.266e-07	TRUE
	Metacerberus	0.733529	TRUE	FALSE	0.004096	Welch's T test	0.3554	FALSE
	Metacerberus (mpp)	0.142149	TRUE	N/A
	Metacerberus (mpp-phrog)	0.283297	TRUE	TRUE	0.1095	Student's T Test	0.01045	TRUE
	Pharokka (meta)	0.445132	TRUE	FALSE	0.01405	Welch's T test	2.873e-05	TRUE
	Pharokka (hmm-meta)	0.510917	TRUE	FALSE	0.01672	Welch's T test	2.271e-05	TRUE
				Equal Variances?	Variance P-Value	Test Used (MC_mpp_phrog)	P-Value (MC_mpp_phrog)	Significant?
Mem	DRAM-v	0.259911	TRUE	FALSE	0.002514	Welch's T test	1.019e-06	TRUE
	Metacerberus	0.733529	TRUE	TRUE	0.06845	Student's T Test	0.01045	TRUE
	Metacerberus (mpp)	0.142149	TRUE	TRUE	0.1095	Student's T Test	1.797e-05	TRUE
	Metacerberus (mpp-phrog)	0.283297	TRUE	N/A
	Pharokka (meta)	0.445132	TRUE	FALSE	0.0008189	Welch's T test	3.204e-05	TRUE
	Pharokka (hmm-meta)	0.510917	TRUE	FALSE	0.0009761	Welch's T test	2.597e-05	TRUE

## Sheet: Fig S5
Dataset	Column Name	SW P-Value	Normal?	Test Used (MC)	P-Value (MC)	Significant?	Test Used (MC_mpp)	P-Value (MC_mpp)	Significant?		Normal	Equal Variance
Time	Metacerberus	6.58e-09	FALSE	Wilcoxon Rank Sum	N/A		Wilcoxon Rank Sum	N/A
	Metacerberus (mpp)	0.4014	TRUE
	MicrobeAnnotator	1.73e-07	FALSE		2.2e-16	TRUE		0.003034	TRUE
	eggNOG	3.11e-15	FALSE		0.08232	FALSE		0.003029	TRUE
Mem	Metacerberus	4.01e-12	FALSE	N/A
	Metacerberus (mpp)	0.5745	TRUE
	MicrobeAnnotator	5.21e-11	FALSE	Wilcoxon Rank Sum	2.2e-16	TRUE	Wilcoxon Rank Sum	0.003034	TRUE
	eggNOG	1.64e-13	FALSE		2.2e-16	TRUE		0.003029	TRUE
Disk	Metacerberus	5.34e-12	FALSE	Wilcoxon Rank Sum	N/A		Wilcoxon Rank Sum	N/A
	Metacerberus (mpp)	N/A, identical
	MicrobeAnnotator	6.95e-09	FALSE		2.2e-16	TRUE		0.03549	TRUE
	eggNOG	3.55e-11	FALSE		2.2e-16	TRUE		0.003341	TRUE
