# Supplementary material for: MetaCerberus: distributed highly parallelized HMM-based processing for robust functional annotation across the tree of life
Source: Bioinformatics. 2024 Feb 29;40(3):btae119. doi: 10.1093/bioinformatics/btae119 (PMC10955254; doi:10.1093/bioinformatics/btae119)
Supplement: btae119_Supplementary_Data [file btae119_supplementary_data.zip › Table_S1.xlsx]

## Sheet: Sheet1
Total Sequences	30306
FragGeneScan ORFs	26016
Prodigal ORFs	3453
Prodigal KOs	281
FragGenScan KOs	2179
